# Supplementary material for: Effect of Two Soybean Varieties Treated with Different Heat Intensities on Ileal and Caecal Microbiota in Broiler Chickens
Source: Animals (Basel). 2022 Apr 26;12(9):1109. doi: 10.3390/ani12091109 (PMC9103914; doi:10.3390/ani12091109)
Supplement: Supplementary file 1 [file animals-12-01109-s001.zip]

Archive with 1 entries (1 files):
- animals-1654627-supplementary.pdf
